# Supplementary material for: URB937 Prevents the Development of Mechanical Allodynia in Male Rats with Trigeminal Neuralgia
Source: Pharmaceuticals (Basel). 2023 Nov 18;16(11):1626. doi: 10.3390/ph16111626 (PMC10675761; doi:10.3390/ph16111626)
Supplement: Supplementary file 1 [file pharmaceuticals-16-01626-s001.zip]

Archive with 1 entries (1 files):
- pharmaceuticals-2606797-supplementary.pdf
